# Supplementary material for: Risk of phosphorus losses in surface runoff from agricultural land in the Baltic Commune of Puck in the light of assessment performed on the basis of DPS indicator
Source: PeerJ. 2020 Jan 7;8:e8396. doi: 10.7717/peerj.8396 (PMC6953330; doi:10.7717/peerj.8396)
Supplement: Supplemental Information 1 [file peerj-08-8396-s001.csv]

No. of plot	Soil type	SOM_w1, %	SOM_w2, %	pH-KCl, -	P-AL_w1, mg P/kg	P-AL_w2, mg P/kg	P-HCl_w1, mg P/kg	P-HCl_w2, mg P/kg	WSP_w1, mg P/kg	DPS, %
1	Mineral soil	3,8	3,2	5,34	49,1	45,7			32,4	91,6
2	Mineral soil	3,8	3,1	5,43	21,2	24,4			17,0	87,0
3	Mineral soil	2,93	3,00	5,98	38,7	39,3			33,3	91,7
4	Mineral soil	2,55	2,79	6,12	62,8	61,4			29,7	91,1
5	Mineral soil	3,7	3,8	5,08	16,8	16,6			13,6	85,0
6	Mineral soil	4,9	4,0	6,15	56,5	51,9			38,3	92,5
7	Mineral soil	2,92	3,1	4,28	40,3	34,7			22,9	89,3
8	Mineral soil	4,1	3,9	4,75	49,9	49,2			49,0	93,7
9	Mineral soil	4,1	3,2	4,43	56,4	57,5			55,7	94,2
10	Mineral soil	5,0	3,7	5,20	56,4	59,6			52,8	94,0
11	Mineral soil	4,8	2,61	4,38	24,3	24,6			18,4	87,7
12	Mineral soil	2,99	3,3	4,69	41,3	30,4			18,6	87,8
13	Mineral soil	2,74	2,62	4,37	16,5	16,5			16,5	86,7
14	Mineral soil	3,7	3,5	5,13	24,6	22,3			17,5	87,3
15	Mineral soil	2,53	3,4	5,38	22,3	22,2			20,2	88,4
16	Mineral soil	3,3	2,38	5,07	14,0	13,9			11,1	82,9
17	Mineral soil	4,0	4,2	4,94	15,57	14,21			11,1	82,9
18	Mineral soil	3,5	3,8	4,88	18,0	17,0			7,1	77,7
19	Mineral soil	3,2	3,3	6,02	16,1	15,2			9,1	80,7
20	Mineral soil	3,8	3,4	4,23	3,60	3,60			2,2	59,1
21	Mineral soil	5,7	4,3	5,25	40,2	40,1			23,9	89,6
22	Mineral soil	4,6	4,3	5,04	43,7	50,75			21,4	88,8
23	Mineral soil	7,0	8,3	5,22	50,2	43,3			14,1	85,3
24	Mineral soil	5,7	7,4	5,27	35,0	45,1			14,9	85,8
25	Mineral soil	3,9	4,0	5,31	22,6	23,6			15,8	86,4
26	Mineral soil	5,0	3,5	4,72	17,5	17,6			13,5	84,9
27	Mineral soil	3,6	6,2	5,10	22,4	22,4			9,6	81,4
28	Mineral soil	3,4	3,4	4,62	35,5	25,68			14,8	85,8
29	Mineral soil	3,2	3,3	5,42	38,4	31,6			15,3	86,1
30	Mineral soil	3,05	3,00	4,46	34,1	35,7			26,6	90,4
31	Mineral soil	3,00	3,3	4,66	40,6	30,1			18,1	87,5
32	Mineral soil	4,0	3,8	4,87	29,08	21,2			14,3	85,5
33	Mineral soil	3,4	4,1	5,71	18,18	16,39			10,4	82,2
34	Mineral soil	3,07	2,70	5,86	36,9	35,7			35,0	92,0
35	Mineral soil	2,67	3,3	5,91	36,8	36,5			20,1	88,4
36	Mineral soil	3,5	3,00	5,80	24,2	25,9			20,9	88,7
37	Mineral soil	3,4	3,00	6,95	29,0	27,7			24,1	89,7
38	Mineral soil	3,3	3,5	6,21	30,3	29,4			23,9	89,6
39	Mineral soil	3,2	2,86	5,99	29,4	30,8			17,7	87,3
40	Mineral soil	3,6	3,2	5,70	23,0	18,8			14,5	85,6
41	Mineral soil	3,7	3,3	5,46	16,4	15,3			15,4	86,1
42	Mineral soil	3,5	3,6	5,19	26,1	24,2			20,2	88,4
43	Mineral soil	3,6	2,87	5,29	26,2	18,2			17,4	87,2
44	Mineral soil	3,9	3,3	7,19	62,2	58,2			44,9	93,3
45	Mineral soil	3,6		7,10	49,9	52,2			45,1	93,3
46	Mineral soil	3,03	2,77	6,46	56,2	50,6			48,4	93,6
47	Mineral soil	3,4	2,70	6,32	58,7	59,0			56,0	94,2
48	Mineral soil	4,2	2,61	6,41	68,2	66,5			58,5	94,4
49	Mineral soil	5,1	2,77	7,09	56,0	40,9			35,2	92,0
50	Mineral soil	2,59	2,66	5,28	68,8	53,1			43,6	93,1
51	Organic soil	39,8	37,2	5,20			182	171	26,8	90,4
52	Organic soil	46,6	45,6	5,59			268	287	45,7	93,4
53	Organic soil	68,2	60,3	6,28			525	559	27,8	90,6
54	Organic soil	25,6	30,7	5,20			166	296	23,6	89,5
55	Organic soil	50,9	53,8	5,74			168	304	30,3	91,2
56	Organic soil	48,2	57,7	5,20			309	326	13,7	85,1
57	Organic soil	29,2		4,87			136	201	16,9	87,0
58	Organic soil	50,9	43,6	5,23			279	276	79,5	95,5
59	Organic soil	60,6	56,2	5,38			261	326	78,2	95,5
60	Organic soil	39,8	27,2	5,72			304	294	54,3	94,1
61	Organic soil	54,1	61,3	5,58			526	707	46,7	93,5
